# Supplementary material for: Altered RECQL5 expression in urothelial bladder carcinoma increases cellular proliferation and makes RECQL5 helicase activity a novel target for chemotherapy
Source: Oncotarget. 2016 Oct 15;7(46):76140–50. doi: 10.18632/oncotarget.12683 (PMC5342802; doi:10.18632/oncotarget.12683)
Supplement: Supplementary file 2 [file oncotarget-07-76140-s002.xlsx]

## Sheet: Supplementary Table S1
		sex	age	pathology	grade	stage	type	RECQ5 Score
		F	45	Urothelial carcinoma	1	I	Malignant	0
		M	95	Transitional cell carcinoma	1	I	Malignant	1
		F	76	Urothelial carcinoma	1	I	Malignant	1
		M	76	Urothelial carcinoma	1	I	Malignant	1
		F	55	Urothelial carcinoma	1	I	Malignant	1
		F	72	Urothelial carcinoma	1	I	Malignant	1
		M	37	Urothelial carcinoma	1	I	Malignant	1
		F	65	Urothelial carcinoma	1	I	Malignant	1
		F	76	Urothelial carcinoma	1	I	Malignant	1
		M	66	Transitional cell carcinoma	1	I	Malignant	2
		M	59	Urothelial carcinoma	1	I	Malignant	2
		M	56	Urothelial carcinoma	1	I	Malignant	2
		F	38	Urothelial carcinoma	1	I	Malignant	2
		F	66	Urothelial carcinoma	1	I	Malignant	2
		F	66	Urothelial carcinoma	1	II	Malignant	0
		F	63	Urothelial carcinoma	1	II	Malignant	0
		F	66	Urothelial carcinoma	1	II	Malignant	0
		M	50	Urothelial carcinoma	1	II	Malignant	0
		F	42	Urothelial carcinoma	1	II	Malignant	0
		M	49	Transitional cell carcinoma	1	II	Malignant	1
		F	75	Urothelial carcinoma	1	II	Malignant	1
		F	42	Urothelial carcinoma	1	II	Malignant	1
		M	70	Urothelial carcinoma	1	II	Malignant	1
		F	70	Urothelial carcinoma	1	II	Malignant	2
		M	56	Urothelial carcinoma	1	II	Malignant	2
		M	82	Urothelial carcinoma	1	II	Malignant	2
		M	61	Urothelial carcinoma	1	II	Malignant	2
		M	73	Urothelial carcinoma	1	II	Malignant	3
		F	68	Squamous cell carcinoma	1	III	Malignant	0
		M	54	Urothelial carcinoma	1	III	Malignant	1
		M	61	Urothelial carcinoma	1	III	Malignant	1
		F	56	Urothelial carcinoma	2	I	Malignant	0
		M	82	Transitional cell carcinoma	2	I	Malignant	1
		M	62	Transitional cell carcinoma	2	I	Malignant	1
		M	70	Transitional cell carcinoma	2	I	Malignant	1
		M	45	Urothelial carcinoma	2	I	Malignant	1
		M	77	Urothelial carcinoma	2	I	Malignant	1
		M	60	Urothelial carcinoma	2	I	Malignant	2
		F	57	Urothelial carcinoma	2	I	Malignant	3
		F	56	Urothelial carcinoma	2	I	Malignant	3
		F	71	Urothelial carcinoma	2	II	Malignant	0
		M	79	Transitional cell carcinoma	2	II	Malignant	1
		F	61	Transitional cell carcinoma	2	II	Malignant	1
		F	47	Transitional cell carcinoma	2	II	Malignant	1
		M	76	Transitional cell carcinoma	2	II	Malignant	1
		M	58	Transitional cell carcinoma	2	II	Malignant	1
		F	48	Urothelial carcinoma	2	II	Malignant	1
		F	54	Urothelial carcinoma	2	II	Malignant	1
		M	79	Urothelial carcinoma	2	II	Malignant	1
		F	62	Urothelial carcinoma	2	II	Malignant	1
		M	64	Urothelial carcinoma	2	II	Malignant	1
		M	40	Urothelial carcinoma	2	II	Malignant	1
		F	52	Transitional cell carcinoma	2	II	Malignant	2
		F	72	Urothelial carcinoma	2	II	Malignant	2
		F	72	Urothelial carcinoma (sparse)	2	II	Malignant	2
		M	58	Urothelial carcinoma	2	II	Malignant	2
		F	57	Urothelial carcinoma	2	II	Malignant	2
		M	50	Transitional cell carcinoma	2	II	Malignant	3
		F	65	Urothelial carcinoma	2	II	Malignant	3
		F	71	Urothelial carcinoma	2	II	Malignant	3
		F	68	Urothelial carcinoma	2	II	Malignant	3
		M	68	Squamous cell carcinoma	2	III	Malignant	1
		M	66	Adenocarcinoma	2	III	Malignant	2
		F	66	Adenocarcinoma	2	III	Malignant	2
		F	76	Urothelial carcinoma	2	III	Malignant	3
		M	60	Transitional cell carcinoma	3	I	Malignant	0
		M	65	Transitional cell carcinoma	3	I	Malignant	1
		F	46	Transitional cell carcinoma	3	I	Malignant	1
		M	70	Transitional cell carcinoma	3	I	Malignant	2
		F	77	Transitional cell carcinoma	3	I	Malignant	3
		M	49	Transitional cell carcinoma	3	II	Malignant	1
		F	37	Transitional cell carcinoma	3	II	Malignant	1
		M	57	Transitional cell carcinoma	3	II	Malignant	1
		M	66	Transitional cell carcinoma	3	II	Malignant	1
		M	70	Transitional cell carcinoma	3	II	Malignant	1
		M	74	Transitional cell carcinoma	3	II	Malignant	1
		M	43	Transitional cell carcinoma	3	II	Malignant	1
		F	74	Urothelial carcinoma	3	II	Malignant	1
		F	70	Urothelial carcinoma	3	II	Malignant	1
		M	65	Transitional cell carcinoma	3	II	Malignant	2
		M	50	Transitional cell carcinoma	3	II	Malignant	2
		F	76	Urothelial carcinoma	3	II	Malignant	2
		M	74	Transitional cell carcinoma with squamous metaplasia	3	II	Malignant	3
		F	58	Urothelial carcinoma	3	II	Malignant	3
		M	65	Squamous cell carcinoma	3	III	Malignant	1
		F	45	Urothelial carcinoma	3	III	Malignant	1
		F	38	Urothelial carcinoma	3	III	Malignant	1
		M	53	Transitional cell carcinoma with squamous metaplasia	3	III	Malignant	2
		M	69	Adenocarcinoma	3	III	Malignant	2
		F	74	Urothelial carcinoma	3	III	Malignant	2
		M	65	Urothelial carcinoma	3	III	Malignant	2
		F	69	Adenocarcinoma	3	III	Malignant	3
		M	60	Urothelial carcinoma	-	I	Malignant	3
		M	52	Transitional cell carcinoma (smooth muscle and blood vessel)	-	II	Malignant	2
		M	69	Squamous cell carcinoma (carcinoma tissue sparse)	-	III	Malignant	1
		M	51	Transitional cell carcinoma (fibrous tissue and blood vessel)	-	IV	Malignant	1
		F	59	Transitional cell carcinoma	1--2	I	Malignant	1
		M	53	Transitional cell carcinoma	1--2	III	Malignant	2
		F	58	Adjacent normal bladder tissue	-	-	NAT	1
		M	67	Adjacent normal bladder tissue	-	-	NAT	1
		M	58	Adjacent normal bladder tissue	-	-	NAT	2
		M	78	Adjacent normal bladder tissue	-	-	NAT	2
		M	33	Adjacent normal bladder tissue	-	-	NAT	2
		F	68	Adjacent normal bladder tissue	-	-	NAT	2
		F	56	Adjacent normal bladder tissue	-	-	NAT	2
		M	22	Normal bladder tissue	-	-	Normal	0
		M	48	Normal bladder tissue	-	-	Normal	0
		F	15	Normal bladder tissue	-	-	Normal	0
		F	18	Normal bladder tissue	-	-	Normal	0
		M	43	Normal bladder tissue	-	-	Normal	0
		F	21	Normal bladder tissue (fibrous tissue and smooth muscle )	-	-	Normal	0
		F	21	Normal bladder tissue	-	-	Normal	0
		F	41	Normal bladder tissue	-	-	Normal	0
		M	18	Bladder tissue	-	-	Normal	0
		F	48	Bladder tissue	-	-	Normal	0
		M	21	Bladder tissue	-	-	Normal	0
		M	21	Bladder tissue	-	-	Normal	0
		F	22	Bladder tissue	-	-	Normal	0
		M	35	Normal bladder tissue	-	-	Normal	0
		M	50	Normal bladder tissue	-	-	Normal	0
		M	22	Normal bladder tissue	-	-	Normal	0
		M	48	Normal bladder tissue	-	-	Normal	0
		F	18	Normal bladder tissue	-	-	Normal	0
		M	43	Normal bladder tissue	-	-	Normal	0
		F	21	Normal bladder tissue	-	-	Normal	0
		F	21	Normal bladder tissue	-	-	Normal	0
		M	28	Normal bladder tissue	-	-	Normal	0
		M	45	Normal bladder tissue	-	-	Normal	0
		M	30	Normal bladder tissue	-	-	Normal	0
		F	21	Normal bladder tissue (fibrous tissue and blood vessal)	-	-	Normal	0
		M	28	Normal bladder tissue	-	-	Normal	0
		M	35	Normal bladder tissue	-	-	Normal	0
		M	40	Normal bladder tissue	-	-	Normal	0
		M	30	Normal bladder tissue	-	-	Normal	0
		M	38	Normal bladder tissue	-	-	Normal	0
		M	32	Normal bladder tissue	-	-	Normal	0
		M	34	Normal bladder tissue	-	-	Normal	0
		M	38	Normal bladder tissue	-	-	Normal	0
		M	35	Normal bladder tissue	-	-	Normal	0
		M	30	Normal bladder tissue	-	-	Normal	0
		M	30	Normal bladder tissue (smooth muscle)	-	-	Normal	0
		F	41	Normal bladder tissue	-	-	Normal	0
		F	40	Normal bladder tissue (smooth muscle)	-	-	Normal	0
		M	28	Normal bladder tissue	-	-	Normal	0
		M	31	Normal bladder tissue	-	-	Normal	0
		M	45	Normal bladder tissue	-	-	Normal	0
		M	36	Normal bladder tissue	-	-	Normal	0
		F	50	Normal bladder tissue	-	-	Normal	0
		M	35	Normal bladder tissue	-	-	Normal	1
		F	35	Bladder tissue	-	-	Normal	1
		F	50	Bladder tissue	-	-	Normal	1
		F	45	Bladder tissue	-	-	Normal	1
		M	40	Normal bladder tissue	-	-	Normal	1
		M	40	Normal bladder tissue	-	-	Normal	1
		M	33	Normal bladder tissue	-	-	Normal	1
		M	37	Normal bladder tissue	-	-	Normal	1
		M	35	Normal bladder tissue	-	-	Normal	2
